# Supplementary material for: Dynamics of Serum Pregenome RNA in Chronic Hepatitis B Patients Receiving 96-Month Nucleos(t)ide Analog Therapy
Source: Front Med (Lausanne). 2022 Feb 28;9:787770. doi: 10.3389/fmed.2022.787770 (PMC8918695; doi:10.3389/fmed.2022.787770)
Supplement: Supplementary file 3 [file Table_1.XLS]

## Sheet: pgRNA-8y20181001
Age	Gender	Height	Wight	BMI	HBeAg	BLHBVDNA	BLHBVDNAlog	BLHBsAglg	BLHBcrAglg	BLHBVRNAlg	BLALT	BLALTnr	BLLC	Agent	HBHistory	HBVDNA6m	HBVDNA1y	HBVDNA2y	HBVDNA3y	HBVDNA4y	HBVDNA5y	HBVDNA6y	HBVDNA7y	HBVDNA8y	NonVR	HBsAg6m	HBsAg1y	HBsAg2y	HBsAg3y	HBsAg4y	HBsAg5y	HBsAg6y	HBsAg7y	HBsAg8y	HBcrAg6m	HBcrAg1y	HBcrAg2y	HBcrAg3y	HBcrAg4y	HBcrAg5y	HBcrAg6y	HBcrAg7y	HBcrAg8y	HBVRNA6m	HBVRNA1y	HBVRNA2y	HBVRNA3y	HBVRNA4y	HBVRNA5y
34	1	164	66	24.539	1	1460820000	9.1646	4.75	6.7	5.44	417	8.34	0	1	0	3096	0	0	0	0	0	0	0	0	0	3.13	2.68	2.83	2.75	2.73	2.7	2.62	2.58	2.55	5.9	5.2	5	4.2	4.2	4	4	4.2	3.7	4.86	3.22	3.2	1.78	0.2	0.2
33	1	165	65	23.8751	1	2432760000	9.3861	4.61	8.5	9	424	8.48	0	1	0	303	0	0	0	0	0	0	0	0	0	3.25	3.28	3.35	3.57	3.58	3.58	3.54	3.48	3.55	6.1	4.5	5.1	4.8	4.9	5.2	5.1	4.9	4.6	3.43	4.34	3.84	4.17	2.93	2.44
41	1	169	67	23.4586	0	203700000	8.30899	4.23	8.2	5.6	477	9.54	0	1	1	3859	530	0	0	0	0	0	0	0	0	3.01	2.86	2.87	2.82	2.63	2.58	2.48	2.33	2.28	5.5	3.5	3.7	3.7	3.8	3.7	3.7	3.7	3.7	5.75	5.53	4.18	1.72	0.2	0.2
43	1	172	68	22.9854	0	125712000	8.09938	3.67	5.9	7.02	111	2.22	0	1	0	24328	501	0	0	0	0	0	0	0	0	3.44	3.29	3.26	3.17	3.13	3.11	3.06	3.04	3	4.8	4.4	4.5	4.5	3.9	4	3.8	3.5	3.7	5.7	5.38	2.38	2.15	0.2	0.2
32	1	175	67.5	22.0408	1	3299940000	9.51851	4.5	8.9	8.88	60	1.2	0	1	0	73332	5517	0	0	0	0	0	0	0	0	4.05	3.67	3.38	3.37	3.35	3.37	3.32	3.3	3.23	8.1	7.8	6.7	6.7	5.9	5.7	5.8	5.9	5.8	6.59	6.41	4.75	4.02	0.2	0.2
32	0	158	55	22.0317	1	1152	3.06145	3.33	6	5.13	322	6.44	0	1	1	1158	553	0	0	0	0	0	0	0	0	3.04	2.96	2.96	2.93	2.81	2.78	2.76	2.73	2.69	5.9	5.6	5.7	5.8	5.5	4.9	4	3.3	2.8	5.15	5.15	5.3	4.74	3.08	2.05
51	1	165.5	68.5	25.0089	0	20020800	7.30148	2.98	5.9	6.65	246	4.92	0	1	1	407	0	0	0	0	0	0	0	0	0	2.78	2.67	2.64	2.5	2.48	2.44	2.36	2.33	2.32	3.5	3	3	3	2.8	2.6	2.5	3.2	2.6	0.2	0.2	0.2	0.2	0.2	0.2
43	1	170	61	21.1073	0	240366	5.38087	2.67	4.1	4.68	65	1.3	1	1	1	650	0	0	0	0	0	0	0	0	0	2.93	2.82	2.85	2.6	2.53	2.48	2.39	2.33	1.98	3.8	3.5	3.3	3.6	3.5	3.3	3.3	3	2.95	0.2	0.2	1.91	2.38	0.2	0.2
35	1	164	66.5	24.7249	0	4487220	6.65198	3.15	5	3.35	115	2.3	0	1	1	0	0	0	0	0	0	0	0	0	0	2.93	2.94	2.84	2.81	2.73	2.67	2.6	2.52	2.5	3.9	3.5	3.4	3.2	3.4	3.3	3.3	3.3	2.95	2.78	3.89	0.2	0.2	0.2	0.2
36	0	160	56	21.875	1	356766000	8.55238	4.33	8.3	7.53	248	4.96	0	1	1	0	0	0	0	0	0	0	0	0	0	3.43	3.48	3.55	3.59	3.48	3.4	3.28	3.12	3.11	6.2	5.4	5.3	5.3	5.3	5.3	4.7	4.8	4.8	4.16	2.35	3.61	0.2	0.2	4.08
32	1	174	63.5	20.9737	1	308460000	8.4892	2.88	8	7.74	248	4.96	0	1	0	10069	0	0	0	0	0	0	0	0	0	2.22	2.84	3.26	3.26	3.34	3.51	3.48	3.54	3.54	6.9	6.1	5.6	5.3	5.2	4.9	4.8	4.7	4.5	4.36	4.14	2.25	0.2	0.2	0.2
34	1	172	67	22.6474	0	7100400	6.85128	3.74	5.9	6.13	115	2.3	1	1	0	1240	0	0	0	0	0	0	0	0	0	3.51	3.53	3.49	3.46	3.44	3.41	3.38	3.31	3.12	4.2	3.1	3	3.1	3.1	3.1	3.1	3	2.87	2.14	2.53	3.67	3.06	0.2	0.2
43	1	170	70	24.2215	0	3224280	6.50843	2.65	5.3	5.79	64	1.28	0	1	0	291	0	0	0	0	0	0	0	0	0	2.65	2.49	2.57	2.56	2.46	2.34	2.27	2.24	2.08	5.5	5.7	5.5	5.9	6	6.1	5.9	6	5.8	3.94	4.42	4.52	3.95	4.14	3.79
45	1	168	71.5	25.333	0	779880000	8.89203	4.42	8.3	7.67	313	6.26	0	1	1	489	0	0	0	0	0	25	0	0	0	3.67	3.6	3.65	3.59	3.56	3.51	3.48	3.47	3.38	6.1	5.6	5.3	5.3	5.2	5	4.9	5	4.6	3.39	3.5	3.51	3.69	2.31	3.56
28	1	176	68	21.9525	1	1140720000	9.05718	4.39	8.2	9.3	206	4.12	0	1	0	2782	809	0	0	0	0	0	0	0	0	3.31	3.29	3.51	3.7	3.67	3.62	3.6	3.57	3.48	6.4	5.6	5.4	5.2	5	5.1	5	5	4.8	4.97	4.9	4.43	2.92	1.7	0.2
57	1	166	60	21.7738	1	304386	5.48342	3.66	7.8	7.59	202	4.04	0	1	1	0	0	0	0	0	0	0	0	0	0	1.77	1.87	1.83	1.71	1.56	1.34	1.01	0.8	-0.07	6.2	5.2	4.3	4.4	4.1	4.1	3.9	3.7	3.6	3.68	5	3.76	4.31	3.08	4.48
35	0	159	52	20.5688	1	214758000	8.33195	4.31	7.6	8.61	101	2.02	0	1	1	0	605	0	0	0	0	0	0	0	0	3.17	3.2	3.26	3.12	3.25	3.27	3.22	3.25	3.04	6.1	5.6	5.2	5.2	5.3	5.1	5.1	5.1	5	5.49	4.82	5.38	4.14	3.26	1.87
43	1	176	62	20.0155	1	6343800	6.80235	3.88	6.8	6.91	52	1.04	0	1	1	3911	1275	0	0	0	0	0	0	0	0	3.87	3.77	3.77	3.7	3.67	3.61	3.52	3.48	3.32	6.3	6.2	6	6	5.9	5.9	5.3	5.1	4.8	4.55	5.29	4.85	3.72	2.83	3.55
33	1	168	60	21.2585	1	27004800	7.43144	3.7	7.7	6.48	70	1.4	1	1	0	0	0	0	0	0	0	0	0	0	0	3.74	3.47	3.31	3.25	3.12	3.04	2.94	2.81	2.78	6.8	6.2	5	4.5	4.1	3.7	3.6	3.6	3.4	2.76	3.04	0.2	0.2	0.2	2.83
45	1	178	72	22.7244	1	2054460000	9.3127	4.46	8.3	7.8	183	3.66	0	1	0	14899	4697	1020	652	1438	85734	0	0	0	0	4.28	4.04	3.91	3.79	3.81	3.68	3.56	3.51	3.46	8.1	8	7.6	7.7	7	7.1	5.8	5.6	5.4	5.91	5.75	4.07	5.34	5.13	3.55
49	0	162	69	26.2917	1	185076000	8.26735	3.35	7.7	6.62	231	4.62	0	1	0	489	0	0	0	4615	605	0	0	0	0	3.3	3.29	3.72	3.67	3.6	3.52	3.49	3.4	3.4	6.4	5.8	5.2	4	4	4	2.8	2.3	2.9	5.41	3.93	1.75	4.39	0.2	0.2
32	0	166	58	21.048	0	91487	4.96136	3.74	5.1	5.16	212	4.24	0	1	1	0	0	0	0	0	0	0	0	0	0	3.38	3.38	3.5	3.5	3.54	3.52	3.53	3.54	3.41	5.1	5.2	4.3	4.2	4.1	3.9	3.9	4	3.9	0.2	2.72	1.77	3.25	0.2	0.2
41	1	168	60	21.2585	0	203118000	8.30775	4.31	6.4	6.72	195	3.9	0	1	1	0	0	0	0	0	0	0	0	0	0	3.5	3.34	3.26	3.28	3.17	3.1	3.04	2.99	2.93	4.9	4.2	4.1	3.8	3.9	4	3.9	3.9	4	3.66	1.82	0.2	0.2	0.2	0.2
36	1	165	62	22.7732	1	42369600	7.62705	4.14	7.5	5.78	435	8.7	0	1	0	460	0	0	0	0	0	0	0	0	0	2.59	2.9	2.6	2.7	2.73	2.59	2.36	2.28	2.32	6.2	5.7	5.1	5	5.2	5	5.2	4.7	5.2	4.35	1.95	0.2	0.2	0.2	0.2
43	1	174	68.5	22.6252	1	251424000	8.40041	3.63	7.5	6.73	125	2.5	1	1	0	291	291	0	0	0	0	0	0	0	0	3.44	3.57	3.49	3.46	3.38	3.31	3.24	3.2	3.16	5.8	5	4.6	4.8	5.7	4.8	4.3	4.2	4.2	0.2	3.84	0.2	0.2	0.2	0.2
41	0	160	64	25	1	1367700	6.13599	3.29	6.6	5.85	305	6.1	0	1	0	0	0	0	0	0	0	0	0	0	0	3.18	3.12	3.11	3.2	3.33	3.27	3.16	3.05	2.93	6.3	6.8	5.9	5.3	5	4.8	4.4	4.2	4.2	2.42	4.28	2.6	4.17	4.08	2.18
45	1	174	67.5	22.2949	0	12338400000	10.0913	4.77	8.4	9.26	265	5.3	0	1	0	861	809	0	0	0	0	0	0	0	0	3.32	3.32	3.16	3.1	2.96	2.78	2.52	2.35	2.32	5.4	4.7	4.1	4	4	3.9	3.7	3.8	3.7	4.22	3.81	3.27	3.2	4.27	3.56
33	1	163	58	21.83	1	24502200	7.38921	3.48	6.6	6.49	130	2.6	1	1	1	291	565	0	0	0	0	0	0	0	0	3.35	3.23	2.88	2.64	2.37	2.69	2.76	2.83	2.88	6.2	5.6	5.2	4.9	4.6	4	3.4	2.8	2.5	4.4	4.07	0.2	0.2	0.2	0.2
36	0	160	55.5	21.6797	1	17052600	7.23179	3.33	7.8	6.55	121	2.42	0	1	1	291	0	0	0	0	0	0	0	0	0	2.67	2.79	2.81	2.76	2.83	2.77	2.8	2.91	2.69	7.1	6.6	4	3.5	3.6	3.4	3.4	3.3	2.9	6.64	3.84	3.62	3.67	0.2	0.2
47	1	168	61	21.6128	1	15597600	7.19306	3.66	6.2	7.08	352	7.04	0	1	0	40670	4307	1000	0	0	0	0	0	0	0	3.32	3.23	3.21	3.1	3.07	2.99	2.96	2.95	2.85	5.4	5.1	5.2	5.2	5.1	5.1	4.9	4.9	4.8	5.97	5.18	4.36	3.45	3.4	2.94
28	1	172	64	21.6333	1	3468720	6.54017	2.96	7.7	6.29	130	2.6	0	1	0	291	0	0	0	0	0	0	0	0	0	3.59	3.6	3.56	3.51	3.48	3.46	3.43	3.4	3.36	6.5	5.6	5.8	5.8	5.8	5.5	5.4	5.4	5.3	5.67	2.46	5.38	2.59	3.07	7.12
34	1	170	65	22.4913	1	18216600	7.26047	3.7	6.3	6.08	110	2.2	1	1	1	506	0	0	0	0	0	0	0	7490	0	3.3	3.29	3.36	3.25	3.41	3.32	3.08	2.96	2.86	5.9	5.2	4.6	4.3	4.3	4.4	4.3	4.2	4.2	3.6	3.2	0.2	0.2	0.2	0.2
39	1	173	66	22.0522	0	925	2.96614	2.81	4.7	5.27	56	1.12	1	1	1	0	0	0	0	0	0	0	0	0	0	3.43	3.42	3.34	3.21	3.07	2.99	2.91	2.87	2.68	4.6	4.9	4.8	4.2	4.6	4.5	4.4	4.2	4	3.39	3.47	0.2	0.2	0.2	4.73
32	1	169	64	22.4082	1	465018000	8.66747	4.57	8.4	6.93	498	9.96	0	1	0	0	0	0	0	0	0	0	0	0	0	3.99	4.1	4.1	4.09	4.07	4.02	4.08	4.08	3.99	7.8	7.1	6.8	6.8	6.7	6.6	6.6	6.7	6.7	2.43	3.25	3.98	3.3	0.2	0.2
37	1	174	63.5	20.9737	0	1472460	6.16804	2.35	5.3	6.56	58	1.16	0	1	0	0	0	0	0	0	0	0	0	0	0	3.04	3.09	3.08	3.05	3.01	2.94	2.86	2.8	2.72	4.9	4.8	4.4	4	3.7	3.4	3.4	3.3	2.8	4.57	2.37	0.2	0.2	0.2	0.2
32	0	158	52.5	21.0303	1	2328000000	9.36698	4.77	8.8	8.94	87	1.74	0	1	0	2962	2823	345469	27075	64113	9737	0	0	0	0	3.37	3.32	3.82	3.65	3.5	3.32	3.17	3	2.94	8.1	7	8.6	8.4	8.3	8	7.6	6.5	4.4	4.29	5.81	7.55	6.67	6.59	2.26
34	1	168	63	22.3214	0	385866000	8.58644	4.57	7.6	7.57	176	3.52	0	1	1	20486	22465	2113	0	0	0	0	0	0	0	3.48	3.36	3.29	3.33	3.38	3.31	3.21	3.13	3.03	6.9	6.4	5.7	4.9	4.5	4.1	3.8	3.8	3.6	4.74	6.08	5.23	3.22	2.74	3.94
52	0	155	58	24.1415	1	6543799	6.81583	4.18	7.2	7.58	80	1.6	0	1	0	663480	20450	16884	13508	2456	0	0	0	0	0	3.54	3.33	3.05	2.77	2.52	2.34	2.17	1.98	2	6.8	6.7	6.1	5.8	5.4	4.1	4	3.9	3.9	3.29	6.48	6.35	5.69	5.46	3.56
29	0	169	54	18.9069	0	39576	4.59743	3.48	5.7	5.03	89	1.78	0	1	1	0	0	0	0	0	0	0	0	0	0	3.04	3.15	3.14	3.07	3.02	2.95	2.86	2.84	2.82	5.1	4.3	3.7	3.5	3.5	4	3.5	3.4	3.3	0.2	2.83	0.2	0.2	0.2	0.2
43	1	160	67	26.1719	0	441156000	8.64459	3.91	7.3	7.03	123	2.46	0	1	1	2316	1240	0	0	0	0	0	0	0	0	3.7	3.48	3.38	3.31	3.27	3.16	3.08	3.01	2.97	6.3	5.8	5.2	4	4	3.8	4.7	3.8	4.7	5.48	5.23	2.86	3.17	4.22	3.87
26	0	161	50	19.2894	1	187986000	8.27413	3.68	6.9	6.91	233	4.66	0	1	1	291	884	0	0	0	0	0	0	0	0	2.73	2.98	3.01	3.2	3.29	3.43	3.38	3.35	3.24	4.9	4.5	3.6	3.4	3.3	3.2	3.2	3.2	3.3	3.06	0.2	0.2	0.2	0.2	0.2
40	1	163.5	68	25.4374	1	186240000	8.27007	3.83	8.1	7.62	101	2.02	0	1	1	13852	9312	4703	0	0	0	0	0	0	0	3.69	3.49	3.47	3.2	2.95	2.83	2.72	2.65	2.6	7.7	7.4	7.1	6.4	5.6	4.2	4.1	4.1	4	6.26	6.11	4.06	4.96	4.41	0.2
40	1	165	60.5	22.2222	1	698400000	8.8441	4.27	8.2	8.05	199	3.98	0	1	1	2305	0	0	0	0	0	0	0	0	0	2.88	2.76	2.56	2.4	2.07	1.81	1.35	0.67	0.46	6.6	5.3	4.8	5.8	4.3	4.2	3.7	3.7	3.6	4.61	4.81	3.61	1.77	0.2	0.2
29	1	169	62.5	21.883	1	271794000	8.43424	3.84	7.2	7.89	105	2.1	0	1	0	5768		0	0	0	0	0	0	0	0	3.46	3.36	3.47	3.48	3.47	3.37	3.27	3.3	3.31	6.1	5.6	5.2	5.3	5.5	5.2	5.1	5.2	5	5.19	3.27	0.2	0.2	0.2	0.2
33	0	157	44	17.8506	0	65184	4.81414	3.4	4.8	4.69	103	2.06	0	2	0	0	0	0	0	0	0	0	0	0	0	3.41	3.5	3.34	3.29	3.37	3.34	3.33	3.33	3.36	4.7	4.8	4.6	4.4	4.5	4.3	4.3	4.3	4.3	3.03	0.2	0.2	0.2	0.2	0.2
41	1	166	85	30.8463	0	125000	5.09691	2.58	3	5.29	210	4.2	0	2	0	0	0	0	0	0	0	0	0	0	0	2.62	2.57	2.58	2.57	2.38	2.3	2.21	2.15	2.09	2.5	2	2.3	2	2	2.5	2	2	2	0.2	0.2	0.2	0.2	0.2	0.2
27	1	162.5	51	19.3136	0	450468000	8.65366	4.46	7	7.7	127	2.54	0	2	0	0	0	0	0	0	0	0	0	0	0	3.24	3.22	3.31	3.26	3.23	3.16	3.04	3.04	2.97	5.3	4.6	4	4.2	4.1	4	3.8	3.6	2.7	3.34	4.05	3.72	3.71	0.2	0.2
38	1	168	67	23.7387	1	611100000	8.78611	3.77	8.5	7.64	199	3.98	0	2	0	31835	576	0	0	0	0	0	0	0	0	2.91	2.86	2.99	3.06	2.94	2.91	2.86	2.81	2.79	6.3	5.5	5.4	4.7	4.6	4.5	4.5	4.3	3.7	5.01	2.85	3.33	0.2	0.2	0.2
43	1	168.5	52.5	18.491	1	867180000	8.93811	4.53	8.4	8.79	136	2.72	0	2	1	1408440	473166	948660	102310	7758	518	116	200	208	1	3.46	3.35	3.7	3.23	2.89	3.02	3.06	3.14	3.14	7.2	6.9	8	6	6	5.3	5.2	5	5.1	6.68	6.78	7.11	5.71	3.99	4.56
25	1	174.5	70	22.9883	1	50000000	7.69897	4.76	8.7	7.41	127	2.54	0	2	1	96030	0	0	0	0	0	0	0	0	0	3.46	3.39	3.25	3.11	3.13	3.08	3.15	3.12	2.94	6.9	5.1	5.1	4.8	4.8	4.7	4.4	4.7	4.6	4.68	4.3	0.2	0.2	0.2	0.2
32	0	152.5	49	21.0696	0	47898600	7.68032	3.42	6.7	6.84	66	1.32	0	2	1	133278	27761	1680	0	0	0	0	0	0	0	3.42	3.36	3.41	3.35	3.36	3.31	3.28	3.24	3.12	6.2	5.6	5.4	5.3	5.4	5.3	5.2	4.8	4.9	5.42	4.97	4.95	2.88	2.29	3.77
28	0	161	53	20.4467	1	8497200	6.92928	3.95	8	8.26	171	3.42	0	2	0	675120	69840	6200	1088	0	0	0	0	0	0	3.16	3.04	2.98	2.99	3.32	3.22	3.16	3.22	3.18	7.1	6.8	6.5	6.2	5.6	5.6	5.3	6	5.8	6.25	5.69	5.39	4.85	4.99	0.2
39	1	165.5	71.5	26.1042	1	353856000	8.54883	3.69	8.4	8.61	359	7.18	0	2	1	15714	623	19381	466	9038	3306	1000	201	108	1	3.15	3.13	3.06	3.03	2.97	2.91	2.84	2.77	2.53	5.8	4.8	4.5	4.5	4.6	4.5	4.1	4.2	4.1	4.72	2.88	4.17	2.28	0.2	0.2
17	1	172.7	65	21.7936	0	47258	4.67448	3.27	4.7	4.98	319	6.38	0	2	0	0	0	0	0	0	0	0	0	0	0	3.36	3.34	3.41	3.38	3.4	3.31	3.21	3.09	3.06	4.4	4	3.9	3.9	3.8	3.5	3.1	3.3	2.9	2.71	0.2	0.2	0.2	0.2	0.2
33	1	168	71	25.1559	0	86200	4.93551	2.91	3	3.76	164	3.28	0	2	0	0	0	0	0	0	0	0	0	0	0	2.55	2.58	2.39	2.35	2.2	2.01	1.74	1.54	1.15	2.9	3	2.9	2.9	2.8	2.7	2.6	2.5	2.5	0.2	0.2	0.2	0.2	0.2	0.2
32	1	167	65	23.3067	1	1565580	6.19468	3.58	5.3	6.05	432	8.64	0	2	1	7857	0	0	0	0	0	0	0	0	0	3.31	3.35	3.45	3.38	3.37	3.24	3.01	2.94	2.76	5.4	5.8	5.4	5.1	5	4.8	4.6	4.7	4.6	4.14	2.14	2.73	3.8	0.2	0.2
44	1	165	65	23.8751	0	122220000	8.08714	4.1	5.6	7.5	110	2.2	0	2	0	26947	442	0	1932	0	291	32	0	0	0	2.93	2.94	2.9	2.91	2.8	2.77	2.69	2.64	2.56	3.9	3.3	3.2	3.1	3.2	3	3	2.8	2.6	2.98	3.13	0.2	4.29	0.2	0.2
42	1	178	67	21.1463	0	32300000	7.5092	3.48	5	4.87	208	4.16	0	2	1	1327	582	0	0	0	0	0	0	0	0	3.41	3.39	3.19	3.15	3.05	3.04	2.99	2.96	2.9	5.1	5.1	4.7	4	3.9	3.4	3.4	3.3	3.3	3.49	3.22	2.42	3.49	3.81	2.1
37	1	159	56	22.151	1	28693	4.45778	3.57	5.4	4	74	1.48	0	2	1	0	0	0	0	0	0	0	0	0	0	3.44	3.47	3.42	3.3	3.15	3.05	2.92	2.88	2.64	4.9	4.5	4.3	4.1	4.3	3.6	3.9	3.9	3.9	2.83	0.2	3.55	2.94	1.9	4.03
45	1	180	85	26.2346	1	1996260000	9.30022	4.82	9.4	8.14	137	2.74	0	2	0	2048640	101850	4540	0	0	0	0	0	0	0	3.63	3.24	3.25	3.24	3.25	3.39	3.33	3.34	3.23	7.3	6.6	5.9	5.3	5.8	5.3	4.9	5.1	5.2	6.91	6.26	3.67	0.2	0.2	0.2
33	0	152.5	48.5	20.8546	1	82062000	7.91414	3.46	6.7	7.19	132	2.64	0	2	1	1420	565	0	0	0	0	0	0	0	0	3.37	3.44	3.38	3.29	3.2	3.14	3.08	3.05	2.99	5.6	5.1	4.6	4.4	4.3	4.1	4.1	3.9	3.7	4.35	1.74	0.2	0.2	0.2	0.2
27	1	167.5	51	18.1778	0	69840000	7.8441	3.5	6.5	7.6	242	4.84	0	2	0	1624	826	0	0	0	0	0	0	0	0	3.53	3.52	3.56	3.57	3.53	3.5	3.47	3.45	3.39	5.9	5.2	5.3	5.1	4.9	5.1	4.3	4.9	5.1	4.39	3.9	0.2	0.2	0.2	0.2
27	1	171	60	20.5191	0	1134900	6.05496	3.09	4.6	4.92	65	1.3	0	2	1	1664520	2400	0	0	0	0	0	0	0	0	3.23	3.25	3.09	3.06	3.13	3.05	2.85	2.72	2.43	4.5	4.7	4.4	4.3	4.6	3.3	3.6	3.3	3.3	5.26	5.8	3.22	3.98	0.2	0.2
34	1	164	58	21.5645	1	12745800	7.10537	3.12	7.3	6.67	401	8.02	0	2	1	3030	0	0	0	0	0	0	0	0	0	3.5	3.71	3.75	3.79	3.59	3.73	3.71	3.68	3.49	5.9	5.2	4.9	4.8	4.9	3.7	4.8	5	5	1.83	0.2	5.19	1.73	0.2	2.09
36	1	167	54	19.3625	0	59364	4.77352	2.99	6.1	5.8	136	2.72	1	2	1	336978	417294	3050	1240	0	0	0	0	0	0	2.9	2.82	2.72	2.56	2.41	2.31	2.27	2.19	3.32	5.8	5.7	4.8	4.8	4.6	4.2	4.4	4.5	4.4	5.98	6.25	4.48	3.15	2.02	2.4
25	1	178	89	28.0899	1	2076192	6.31727	4.03	7.8	5.86	205	4.1	0	2	0	137352	0	0	0	0	0	0	0	0	0	3.46	-1.7	-1.7	-1.7	-1.7	-1.7	-1.7	-1.7	-1.7	5.3	5	3.9	3.6	3.3	3.1	3	3.1	2.8	6.28	4.37	0.2	0.2	0.2	0.2
35	1	166	63	22.8625	1	500000000	8.69897	5.26	8.9	8.3	115	2.3	0	2	1	878820	504594	5090	0	0	0	0	0	0	0	3.18	3.17	3.19	3.36	3.42	3.38	3.3	3.25	3.08	6.9	6.3	6	5.2	5.5	5.2	5.2	5.4	5.1	6.5	6.21	5.23	3.67	2.43	2.84
43	0	162	59	22.4813	0	24153000	7.38297	3.4	5.9	7.08	102	2.04	0	2	1	803	349	0	0	0	0	0	0	0	0	3.5	3.62	3.56	3.5	3.48	3.4	3.26	3.17	2.91	5.3	4.7	4.5	4.2	4.2	3.9	3.7	3.6	3.5	4.44	3.98	0.2	0.2	0.2	3.44
28	0	155	49	20.3954	1	272958000	8.4361	3.89	9.4	7.64	152	3.04	0	2	1	291	0	0	0	0	0	0	0	0	0	2.58	2.65	2.47	2.61	2.65	2.6	2.58	2.55	2.54	6.8	5.6	4.6	4.6	3.7	3.7	3.6	3.5	3.5	0.2	3.56	0.2	0.2	2.48	0.2
33	1	171	60	20.5191	1	1082520000	9.03444	5	8.8	7.96	241	4.82	0	2	1	53311200	108834000	70852	10400	20772	0	0	0	0	0	4.17	4.4	3.24	3.27	3.39	3.36	3.33	3.29	3.08	8.2	7.8	6.1	4.2	4.3	3.7	3.7	3.9	3.8	8.1	9.22	7.33	2.33	4.7	0.2
53	0	162	62.5	23.815	0	271212	5.43331	3.48	2.9	5.13	183	3.66	0	2	0	0	0	0	0	0	0	0	0	0	0	3.33	3.28	3.32	3.27	3.24	3.23	3.18	3.12	3.02	2.8	2.8	2.5	2.6	2.8	2.5	2.8	2.6	2.6	0.2	3.28	4.1	0.2	0.2	0.2
31	1	165	46	16.8962	0	10185000	7.00796	2.89	6	6.84	59	1.18	1	2	1	115236	14899	0	0	0	0	0	0	0	0	2.98	3.01	3	3.01	2.96	2.96	2.92	2.91	2.82	6.1	6	5.7	5.7	5.7	5.6	5.5	5.5	5.4	5.75	4.43	2.79	3.23	2.98	3.96
37	1	172.5	63	21.172	1	3253380	6.51233	3	8	6.04	213	4.26	0	2	1	0	0	0	489	1385	728	55	0	0	0	3.26	3.33	3.37	3.42	3.37	3.36	3.33	3.32	3.16	7.4	7	6.2	5.9	5.7	5.5	5.5	5.4	5.5	5.26	5.19	2.74	3.85	4.56	3.5
28	0	156	51	20.9566	1	413802000	8.61679	2.96	7.4	5.9	172	3.44	0	2	1	3189360	2106840	0	0	0	0	0	0	0	0	1.68	1.4	-1.7	-1.7	-1.7	-1.7	-1.7	-1.7	-1.7	5.8	4.6	4.2	4.1	4.4	4.3	4.1	4	4	1.99	3.32	0.2	0.2	0.2	0.2
39	1	165	64	23.5078	1	622740000	8.79431	4.27	8.2	7.08	127	2.54	0	2	1	26365	5471	408510	340330	219874	7863	2620	675	700	1	3.81	3.52	3.35	3.55	3.59	3.37	2.75	2.07	2.11	7.8	7	6.8	6.7	6.5	6	5.8	5.3	4.8	7.94	7.03	6.94	6.99	6.19	4.82
35	1	180	80	24.6914	1	2531700000	9.40341	4.54	8.5	7.44	139	2.78	0	2	0	710040	6053	0	0	0	0	0	0	0	0	3.17	3.16	3.16	3.18	3.18	3.17	3.12	3.09	2.15	7.4	6.1	4.6	4.3	4.4	3.9	4	4.7	3.9	5.21	4.09	0.2	0.2	1.72	0.2
36	0	165	57	20.9366	1	1175640000	9.07027	4.79	9.2	7.79	88	1.76	0	2	1	57559800	154812000	6707	0	0	0	0	0	0	0	3.91	2.82	2.76	2.73	2.69	2.73	2.69	2.69	2.48	7.8	6.6	5.9	5.9	5.6	5.3	5	5	5	6.79	5.14	3.78	2.46	4.26	2.78
29	1	163	84	31.6158	1	9021000	6.95525	4.74	8.5	7.75	168	3.36	0	2	1	5453	89056	150169724	81241	514994	677844	107000000	45000	192000	1	4.72	4.68	4.64	4.27	4.3	4.25	4.26	3.49	3.36	8.4	8.3	8.3	8	8.1	8	8.3	6.7	5.7	7.54	7.98	7.81	7.09	6.69	6.23
50	0	162	62	23.6244	0	1303680	6.11517	4.04	8.5	8.06	124	2.48	0	2	0	3818	3195	5062	6990	2776	1304	172	0	0	0	2.72	2.44	2.35	2.32	2.2	2.13	2	1.86	1.64	5.9	4.3	3.7	3.3	3	2.7	2	2	2	6.14	5.52	3.63	4.32	1.7	4.35
35	0	150	43	19.1111	1	1111620000	9.04596	2.94	6.6	5.81	125	2.5	0	2	1	93120	0	0	0	0	0	0	0	0	0	3.43	3.47	3.59	3.51	3.5	3.53	3.47	3.46	3.36	6.7	6.7	5.6	5.7	5.3	4.4	4.4	4.5	4.6	3.77	3.49	4.22	3.9	0.2	0.2
31	1	174	84	27.7447	1	8500000	6.92942	4.4	8.1	7.88	135	2.7	0	2	0	693	0	1080	3067	0	0	0	0	0	0	3.28	3.37	3.35	3.22	3.01	2.92	2.8	2.64	1.94	6.9	6.1	6	5.9	5.7	5.6	5.5	5	4.9	5.57	4.59	2.94	2.75	0.2	3.96
39	1	178	73	23.04	1	450000	5.65321	3.34	6.2	6.75	142	2.84	0	2	1	803	0	431	343	0	0	0	0	0	0	2.84	2.77	2.88	2.87	2.77	2.64	2.57	2.42	2.24	4.8	3.8	4.3	4.2	4.1	4	3.4	3.3	3.4	4.35	2.85	5.14	4.01	2.85	4.19
56	1	164	58	21.5645	1	494118000	8.69383	2.46	3.6	5.9	84	1.68	0	2	0	18333	7159	0	0	0	0	0	0	0	0	2.52	2.68	2.61	2.51	2.51	2.45	2.37	2.32	2.22	3.1	2.7	2	2	2.5	2	2	2	2	0.2	0.2	0.2	0.2	0.2	2.16
26	0	157	52.5	21.299	0	164706000	8.21671	4.24	8.8	7.58	122	2.44	0	2	1	137934	2020	663	0	0	0	0	0	0	0	3.34	3.27	3.24	3.25	3.23	3.16	3.14	3.09	3.04	7.2	6.4	6.2	5.4	4.9	4.8	4.6	4	4.3	5.58	5.58	4	0.2	0.2	0.2
30	0	159.5	52	20.4401	0	651840000	8.81414	3.35	7.5	6.99	144	2.88	0	2	0	2566620	1030	0	0	0	0	0	0	0	0	3.52	3.5	3.49	3.49	3.66	3.68	3.66	3.67	3.6	6.6	5.2	4	4.1	4.2	3.9	3.8	3.8	3.8	5.76	5.21	3.26	0.2	3.56	0.2
34	1	164	55	20.4491	1	58782000	7.76924	4.34	8.4	8.6	84	1.68	0	2	1	3049680	6088	623	0	0	0	0	0	0	0	4.05	4.06	3.87	3.77	3.62	3.53	3.41	3.19	3.11	7.9	7.6	6.7	6	4.8	4.5	4.2	4	4	7.02	5.56	5.22	3.2	0.2	0.2
39	1	167	49.5	17.7489	1	530000	5.72428	4.21	6.6	5.33	361	7.22	0	2	1	31777	10045	28856	13491	301889	1334020	117	236	193	1	3.3	3.45	3.24	3.4	3.37	3.31	3.27	3.19	3.05	6.4	6.2	5.8	5.7	5.7	6.5	5.5	5.5	5.5	5.73	6.06	5.42	5.38	5.52	6.54
33	0	145	40	19.025	1	53000	4.72428	3.13	5.9	5.34	104	2.08	0	2	1	34777	7808	2619	634	2008	0	0	0	0	0	3.18	3.29	3.28	3.29	3.21	3.19	3.15	3.12	3.06	5.6	5.7	5.3	5.2	4.8	3.5	3.3	3	2.8	4.6	5.08	3.32	3.31	2.69	0.2
[truncated: 53 more columns]
